# Supplementary material for: Comparison of Macrophage Immune Responses and Metabolic Reprogramming in Smooth and Rough Variant Infections of Mycobacterium mucogenicum
Source: Int J Mol Sci. 2022 Feb 24;23(5):2488. doi: 10.3390/ijms23052488 (PMC8910348; doi:10.3390/ijms23052488)
Supplement: Supplementary file 1 [file ijms-23-02488-s001.zip]

Archive with 1 entries (1 files):
- ijms-1578784-SI.pdf
